# Supplementary material for: Modelling human hard palate shape with Bézier curves
Source: PLoS One. 2018 Feb 15;13(2):e0191557. doi: 10.1371/journal.pone.0191557 (PMC5813942; doi:10.1371/journal.pone.0191557)
Supplement: S1 Dataset — It contains: ID (the hard palate’s unique ID), tracing (the tracing attempt number, between 1 and 3), and x and y (the (x, y) coordinates of the consecutive tracing points for a givne tracing, from top to bottom). (XZ) [file pone.0191557.s001.xz]

Archive with 1 entries (1 files):
- pone.0191557.s001
