# Supplementary material for: Modelling human hard palate shape with Bézier curves
Source: PLoS One. 2018 Feb 15;13(2):e0191557. doi: 10.1371/journal.pone.0191557 (PMC5813942; doi:10.1371/journal.pone.0191557)
Supplement: S1 Dataset — It contains: ID (the hard palate’s unique ID), tracing (the tracing attempt number, between 1 and 3), and x and y (the (x, y) coordinates of the consecutive tracing points for a givne tracing, from top to bottom). (XZ) [file pone.0191557.s001.xz › pone.0191557.s001]

ID	tracing	x	y
A01	1	0.767676789306367	0
A01	1	0.724811637873625	0.015587600326681
A01	1	0.681946486440882	0.03507156540244
A01	1	0.62739052769661	0.070143130804879
A01	1	0.580628583248715	0.124698661283077
A01	1	0.526073052770518	0.194841792087956
A01	1	0.483207901337775	0.249397750832228
A01	1	0.424755149578351	0.284468887968593
A01	1	0.319540453371032	0.303953281310426
A01	1	0.206532599399485	0.307850074325577
A01	1	0.124698661283077	0.311746867340729
A01	1	0.03507156540244	0.307850074325577
A01	1	0	0.307850074325577
A01	2	0.759883203276064	0
A01	2	0.720914844858473	0.015587600326681
A01	2	0.658565300083897	0.050659165729121
A01	2	0.619596941666306	0.08573073113156
A01	2	0.557247396891731	0.148079847640061
A01	2	0.518279038474139	0.190944999072804
A01	2	0.4832074730717	0.229913357490395
A01	2	0.424755149578351	0.272778508923138
A01	2	0.354612018773472	0.296159695280122
A01	2	0.268881715907986	0.307850074325577
A01	2	0.163667019700668	0.311746867340729
A01	2	0.081833509850334	0.311746867340729
A01	2	0	0.311746867340729
A01	3	0.752089188979686	0
A01	3	0.681946486440882	0.019484393341833
A01	3	0.600112548324473	0.089627095880637
A01	3	0.533866638800821	0.151976640655213
A01	3	0.45982671498079	0.222119771460092
A01	3	0.401373963221366	0.272778508923138
A01	3	0.32733446766741	0.303953281310426
A01	3	0.222119771460092	0.31564366035588
A01	3	0.116905075252773	0.319540453371032
A01	3	0	0.319540453371032
A03	1	0.725766242954488	0
A03	1	0.683748201817818	0.011459543631106
A03	1	0.641730160681149	0.038198336014993
A03	1	0.584432870791697	0.080216377151662
A03	1	0.542414829655027	0.133693961919437
A03	1	0.496577083396681	0.18335141329946
A03	1	0.424000116488372	0.217730044192776
A03	1	0.313225670097221	0.233009292945558
A03	1	0.233009292945558	0.236828998067235
A03	1	0.148973210672219	0.229189587823882
A03	1	0	0.194810956930566
A03	2	0.695207317182848	0
A03	2	0.641729732415074	0.019098953874459
A03	2	0.599711691278404	0.049657451380023
A03	2	0.546234106510629	0.106954741269475
A03	2	0.511855903883388	0.148972782406144
A03	2	0.469837862746719	0.190990823542814
A03	2	0.412540572857267	0.217729615926701
A03	2	0.332324195705605	0.233008864679483
A03	2	0.263567362185048	0.233008864679483
A03	2	0.175711574790032	0.233008864679483
A03	2	0.114594579778903	0.221549321048378
A03	2	0	0.190990823542814
A03	3	0.714306699323382	0
A03	3	0.637910027293397	0.019098953874459
A03	3	0.588252575913374	0.0534771565017
A03	3	0.553873945020058	0.106954741269475
A03	3	0.500396788518358	0.164252031158926
A03	3	0.45073890887226	0.198630662052242
A03	3	0.381982075351703	0.221549321048378
A03	3	0.271207200694476	0.23682856980116
A03	3	0.156612620915573	0.22536945443613
A03	3	0	0.190990823542814
A04	1	0.593096265220041	0.010654403410368
A04	1	0.546927041019753	0
A04	1	0.493655023967911	0.007102792851554
A04	1	0.426176992946886	0.042617613641474
A04	1	0.348044558515493	0.09944124125213
A04	1	0.294772541463651	0.145610465452418
A04	1	0.262809331232546	0.170470454565894
A04	1	0.181125286242338	0.177573675683523
A04	1	0.102992851810945	0.181124857976263
A04	1	0.049720834759103	0.177573675683523
A04	1	0	0.170470454565894
A04	2	0.610853461481963	0
A04	2	0.557581444430121	0.007102792851554
A04	2	0.49720620626065	0.024859989113476
A04	2	0.436831396357254	0.067478031021025
A04	2	0.372904975895044	0.124301658631681
A04	2	0.29832372375639	0.177573675683523
A04	2	0.241500096145734	0.188228079093892
A04	2	0.149162076011232	0.191779689652706
A04	2	0.031963210231105	0.181124857976263
A04	2	0	0.177573675683523
A04	3	0.589545082927301	0
A04	3	0.532721455316645	0
A04	3	0.46524342429562	0.017757196261922
A04	3	0.404868186126149	0.056823627610657
A04	3	0.326735751694756	0.117198865780127
A04	3	0.277015345201728	0.149162076011233
A04	3	0.23084612100144	0.163367661714341
A04	3	0.159816479421601	0.170470882831969
A04	3	0.074581252138654	0.170470882831969
A04	3	0	0.166919272273155
A05	1	0.651671501076875	0
A05	1	0.582111240399881	0.047594065431348
A05	1	0.534517174968533	0.124476819456299
A05	1	0.497906421293047	0.208681638563133
A05	1	0.453973602535678	0.28556396432201
A05	1	0.395396225348469	0.336819276427336
A05	1	0.325835964671475	0.373430030102822
A05	1	0.226986587134801	0.395396225348469
A05	1	0.113493507700438	0.399057472022448
A05	1	0	0.410040783778309
A05	2	0.611399928993485	0
A05	2	0.563805863562137	0.043932818757369
A05	2	0.512550979722886	0.106171014352481
A05	2	0.472278979373421	0.172070456621572
A05	2	0.439329472371913	0.23064783380878
A05	2	0.391735406940566	0.300208094485774
A05	2	0.336819276427336	0.355124224999004
A05	2	0.259936522402384	0.388073732000512
A05	2	0.146443442968021	0.395396225348469
A05	2	0.047594065431348	0.410040355512234
A05	2	0	0.417362420594116
A05	3	0.662654812832736	0
A05	3	0.607738682319506	0.0256278701857
A05	3	0.567466681970041	0.087866065780813
A05	3	0.508889304782833	0.19037626172539
A05	3	0.464956486025464	0.278241899240127
A05	3	0.38075166691863	0.344141341509218
A05	3	0.281902717648031	0.36610796502094
A05	3	0.168409209947593	0.391735406940566
A05	3	0.058576948921134	0.395396225348469
A05	3	0	0.399057472022448
A06	1	0.823638745574405	0
A06	1	0.774522622513005	0.018890816562077
A06	1	0.740519152701267	0.0491161230614
A06	1	0.710293846201944	0.113344899372462
A06	1	0.687624866327451	0.173795512371108
A06	1	0.642286906578467	0.241802451994585
A06	1	0.570502231908649	0.298474901680816
A06	1	0.491160802347926	0.343812433163726
A06	1	0.404263046162372	0.358925086413387
A06	1	0.309808963351987	0.362703249725803
A06	1	0.219133472120093	0.374037739663049
A06	1	0.0982322461228	0.366481413038218
A06	1	0	0.362703249725803
A06	2	0.823638745574405	0
A06	2	0.782078949137836	0.022668979874492
A06	2	0.736740989388851	0.079341429560723
A06	2	0.706515682889528	0.143570205871785
A06	2	0.646065069890882	0.230467962057339
A06	2	0.593171211783141	0.2946967383684
A06	2	0.536498762096911	0.33625653480497
A06	2	0.464713659161018	0.366481413038218
A06	2	0.324921616601649	0.38159406628788
A06	2	0.185130002308354	0.38159406628788
A06	2	0	0.370259576350633
A06	3	0.834973235511652	0
A06	3	0.782078949137836	0.018890388296002
A06	3	0.736740989388851	0.056672021420156
A06	3	0.687624866327451	0.128457124356048
A06	3	0.68006853970262	0.185129574042279
A06	3	0.638508743266051	0.253136513665756
A06	3	0.566724068596234	0.328699779914064
A06	3	0.502495292285172	0.381593638021805
A06	3	0.366481413038218	0.392928127959051
A06	3	0.234246125369754	0.396706291271466
A06	3	0.083119592873139	0.392928127959051
A06	3	0	0.38537180133422
A09	1	0.530612244897959	0
A09	1	0.485171408464762	0.010053282396735
A09	1	0.454609429978776	0.027244395294694
A09	1	0.43168794611483	0.048255755503674
A09	1	0.410676585904762	0.073087363023674
A09	1	0.397305720317823	0.088368352266667
A09	1	0.374384236452789	0.105559465165714
A09	1	0.36101337086585	0.115110083442721
A09	1	0.345732381622857	0.124660701718639
A09	1	0.32854126872381	0.136121443651701
A09	1	0.313260279480816	0.145672061928708
A09	1	0.299889413893878	0.151402432894694
A09	1	0.288428671961905	0.155222680204626
A09	1	0.275057806373878	0.162863174826667
A09	1	0.26168694078585	0.168593545792653
A09	1	0.242585704232925	0.170503669447619
A09	1	0.223484467678912	0.174323916758639
A09	1	0.202473107469932	0.174323916758639
A09	1	0.179551623604898	0.174323916758639
A09	1	0.154720016084898	0.170503669447619
A09	1	0.124158037598912	0.170503669447619
A09	1	0.097416306423946	0.160953051171701
A09	1	0.057303709660952	0.149492309238639
A09	1	0.022921483863946	0.12848094902966
A09	1	0	0.112244897959184
A09	2	0.561224489795918	0.002060922890884
A09	2	0.517643510605714	0
A09	2	0.479441037498775	0.013370865586939
A09	2	0.450789182667755	0.036292349451973
A09	2	0.42786769880381	0.059213833315918
A09	2	0.408766462249796	0.078315069869932
A09	2	0.387755102040816	0.089775811801905
A09	2	0.370563989142857	0.103146677389932
A09	2	0.359103247209796	0.120337790287891
A09	2	0.341912134311837	0.135618779530884
A09	2	0.330451392379864	0.139439026841905
A09	2	0.317080526791837	0.143259274152925
A09	2	0.299889413893878	0.148989645118912
A09	2	0.28651854830585	0.154720016084898
A09	2	0.275057806373878	0.158540263395918
A09	2	0.252136322508844	0.164270634361905
A09	2	0.234945209610884	0.164270634361905
A09	2	0.223484467678912	0.164270634361905
A09	2	0.191012365536871	0.164270634361905
A09	2	0.166180758017959	0.160450387050884
A09	2	0.131798532220952	0.156630139739864
A09	2	0.099326430078912	0.150899768773878
A09	2	0.066854327937959	0.139439026841905
A09	2	0.038202473106939	0.129888408564898
A09	2	0	0.104101739217415
A09	3	0.540816326530612	0
A09	3	0.492811903086803	0.002412787774694
A09	3	0.456519553633741	0.015783653362721
A09	3	0.43168794611483	0.03297476626068
A09	3	0.410676585904762	0.048255755503674
A09	3	0.391575349351837	0.067356992057687
A09	3	0.372474112797823	0.086458228611701
A09	3	0.359103247209796	0.101739217854694
A09	3	0.343822257966803	0.117020207097687
A09	3	0.330451392379864	0.130391072685714
A09	3	0.317080526791837	0.141851814617687
A09	3	0.305619784859864	0.147582185583673
A09	3	0.294159042927891	0.15713280386068
A09	3	0.278878053684898	0.159042927515646
A09	3	0.263597064441905	0.160953051171701
A09	3	0.248316075198912	0.162863174826667
A09	3	0.227304714989932	0.162863174826667
A09	3	0.206293354779864	0.162863174826667
A09	3	0.185281994570884	0.160953051171701
A09	3	0.160450387050884	0.159042927515646
A09	3	0.131798532220952	0.155222680204626
A09	3	0.105056801045986	0.15331255654966
A09	3	0.064944204282993	0.139941690961633
A09	3	0.036292349451973	0.12848094902966
A09	3	0	0.112244897959184
A10	1	0.520408163265306	0
A10	1	0.487081532119728	0.006283301497687
A10	1	0.454609429978776	0.023474414396735
A10	1	0.422137327837823	0.055946516537687
A10	1	0.40303609128381	0.076957876746667
A10	1	0.391575349351837	0.084598371368708
A10	1	0.374384236452789	0.101789484266667
A10	1	0.362923494520816	0.111340102543673
A10	1	0.347642505277823	0.122800844475646
A10	1	0.324721021413878	0.138081833718639
A10	1	0.31135015582585	0.149542575650612
A10	1	0.297979290237823	0.149542575650612
A10	1	0.284608424650884	0.153362822961633
A10	1	0.275057806373878	0.155272946616599
A10	1	0.257866693475918	0.157183070272653
A10	1	0.240675580576871	0.157183070272653
A10	1	0.223484467678912	0.157183070272653
A10	1	0.204383231124898	0.157183070272653
A10	1	0.187192118226939	0.157183070272653
A10	1	0.168090881672925	0.157183070272653
A10	1	0.137528903186939	0.157183070272653
A10	1	0.103146677389932	0.157183070272653
A10	1	0.084045440835918	0.157183070272653
A10	1	0.030561978485986	0.14572232834068
A10	1	0	0.142857142857143
A10	2	0.540816326530612	0
A10	2	0.490901779430748	0.014577259475374
A10	2	0.467980295566803	0.029858248718367
A10	2	0.439328440735782	0.052779732582313
A10	2	0.418317080526803	0.06615059817034
A10	2	0.397305720317823	0.081431587413333
A10	2	0.383934854729796	0.098622700311293
A10	2	0.366743741831837	0.117723936865306
A10	2	0.349552628933878	0.133004926108299
A10	2	0.33618176334585	0.146375791696327
A10	2	0.324721021413878	0.154016286317279
A10	2	0.309440032170884	0.159746657283265
A10	2	0.297979290237823	0.163566904594286
A10	2	0.288428671961905	0.165477028249252
A10	2	0.273147682718912	0.165477028249252
A10	2	0.250226198853878	0.167387151905306
A10	2	0.233035085955918	0.167387151905306
A10	2	0.219664220367891	0.167387151905306
A10	2	0.198652860158912	0.167387151905306
A10	2	0.170001005327891	0.167387151905306
A10	2	0.143259274152925	0.167387151905306
A10	2	0.106966924700952	0.163566904594286
A10	2	0.072584698903946	0.157836533628299
A10	2	0.036292349451973	0.155926409973333
A10	2	0	0.153061224489796
A10	3	0.530612244897959	0
A10	3	0.483261284809796	0.014577259475374
A10	3	0.45269930632381	0.029858248718367
A10	3	0.43168794611483	0.047049361616327
A10	3	0.40685633859483	0.068060721825306
A10	3	0.391575349351837	0.089072082034286
A10	3	0.376294360108844	0.104353071277279
A10	3	0.359103247209796	0.121544184176327
A10	3	0.345732381622857	0.131094802453333
A10	3	0.33236151603483	0.138735297074286
A10	3	0.313260279480816	0.142555544385306
A10	3	0.301799537548844	0.150196039006259
A10	3	0.294159042927891	0.154016286317279
A10	3	0.276967930028844	0.157836533628299
A10	3	0.26168694078585	0.157836533628299
A10	3	0.244495827887891	0.157836533628299
A10	3	0.229214838644898	0.159746657283265
A10	3	0.212023725746939	0.16165678093932
A10	3	0.191012365536871	0.163566904594286
A10	3	0.162360510706939	0.163566904594286
A10	3	0.135618779531973	0.163566904594286
A10	3	0.114607419321905	0.157836533628299
A10	3	0.07067457524898	0.16165678093932
A10	3	0.034382225797007	0.155926409973333
A10	3	0	0.153061224489796
A11	1	0.489795918367347	0
A11	1	0.445058811701769	0.009550618277007
A11	1	0.422137327837823	0.043932844074014
A11	1	0.40685633859483	0.072584698903946
A11	1	0.395395596661769	0.097416306423946
A11	1	0.380114607419864	0.124158037598912
A11	1	0.370563989142857	0.143259274152925
A11	1	0.36101337086585	0.156630139740952
A11	1	0.343822257966803	0.177641499949932
A11	1	0.334271639690884	0.189102241881905
A11	1	0.320900774102857	0.198652860158912
A11	1	0.30752990851483	0.208203478435918
A11	1	0.296069166582857	0.215843973056871
A11	1	0.28269830099483	0.219664220367891
A11	1	0.271237559062857	0.219664220367891
A11	1	0.248316075198912	0.225394591333878
A11	1	0.233035085955918	0.225394591333878
A11	1	0.210113602090884	0.227304714989932
A11	1	0.189102241881905	0.231124962299864
A11	1	0.162360510706939	0.233035085955918
A11	1	0.133708655875918	0.233035085955918
A11	1	0.103146677389932	0.231124962299864
A11	1	0.07449482256	0.225394591333878
A11	1	0.032472102140952	0.219664220367891
A11	1	0	0.214285714285714
A11	2	0.408163265306122	0
A11	2	0.37368050668517	0.013923796119728
A11	2	0.350759022821225	0.027294661706667
A11	2	0.335478033578231	0.04639589826068
A11	2	0.322107167990204	0.069317382125714
A11	2	0.312556549713197	0.084598371368708
A11	2	0.30300593143619	0.099879360611701
A11	2	0.289635065849252	0.118980597164626
A11	2	0.283904694883265	0.130441339097687
A11	2	0.270533829295238	0.14572232834068
A11	2	0.262893334674286	0.155272946616599
A11	2	0.253342716397279	0.168643812204626
A11	2	0.245702221775238	0.176284306826667
A11	2	0.236151603498231	0.183924801447619
A11	2	0.220870614255238	0.193475419724626
A11	2	0.209409872323265	0.199205790690612
A11	2	0.190308635769252	0.203026038001633
A11	2	0.171207399216326	0.204936161656599
A11	2	0.152106162662313	0.204936161656599
A11	2	0.129184678797279	0.204936161656599
A11	2	0.098622700311293	0.204936161656599
A11	2	0.068060721825306	0.201115914345578
A11	2	0.043229114305306	0.180104554136599
A11	2	0.024127877752381	0.164823564893605
A11	2	0	0.142857142857143
A11	3	0.418367346938776	0
A11	3	0.383231124962177	0.014577259475374
A11	3	0.362219764753197	0.026038001407347
A11	3	0.341208404544218	0.047049361616327
A11	3	0.325927415301224	0.064240474515374
A11	3	0.312556549713197	0.081431587413333
A11	3	0.30300593143619	0.096712576656327
A11	3	0.291545189504218	0.113903689554286
A11	3	0.285814818538231	0.131094802453333
A11	3	0.278174323917279	0.146375791696327
A11	3	0.272443952950204	0.16165678093932
A11	3	0.260983211018231	0.175027646526258
A11	3	0.251432592741225	0.180758017492245
A11	3	0.239971850809252	0.190308635769252
A11	3	0.226600985221224	0.199859254046259
A11	3	0.215140243289252	0.199859254046259
A11	3	0.196039006735238	0.205589625012245
A11	3	0.175027646526258	0.209409872323265
A11	3	0.154016286317279	0.211319995978231
A11	3	0.133004926108299	0.213230119634286
A11	3	0.102442947622313	0.213230119634286
A11	3	0.073791092791293	0.203679501357279
A11	3	0.04131899065034	0.196039006735238
A11	3	0.020307630441361	0.173117522871293
A11	3	0	0.153061224489796
A12	1	0.469387755102041	0
A12	1	0.443148688046803	0.007539961797007
A12	1	0.422137327837823	0.024731074696054
A12	1	0.40303609128381	0.05147280587102
A12	1	0.38584497838585	0.09349552628898
A12	1	0.380114607419864	0.104956268222041
A12	1	0.368653865486803	0.129787875740952
A12	1	0.35719312355483	0.152709359605986
A12	1	0.343822257966803	0.173720719814966
A12	1	0.330451392379864	0.187091585402993
A12	1	0.313260279480816	0.198552327334966
A12	1	0.294159042927891	0.206192821955918
A12	1	0.28269830099483	0.206192821955918
A12	1	0.259776817130884	0.206192821955918
A12	1	0.255956569819864	0.206192821955918
A12	1	0.238765456921905	0.206192821955918
A12	1	0.210113602090884	0.202372574645986
A12	1	0.189102241881905	0.19664220368
A12	1	0.170001005327891	0.190911832712925
A12	1	0.145169397807891	0.183271338091973
A12	1	0.116517542977959	0.175630843469932
A12	1	0.089775811802993	0.164170101537959
A12	1	0.061123956971973	0.154619483260952
A12	1	0.026741731174966	0.145068864983946
A12	1	0	0.13265306122449
A12	2	0.5	0
A12	2	0.458429677289796	0.019000703730068
A12	2	0.43168794611483	0.040012063939048
A12	2	0.414496833215782	0.06866391876898
A12	2	0.404946214938775	0.10113602091102
A12	2	0.393485473006803	0.12596762843102
A12	2	0.376294360108844	0.145068864983946
A12	2	0.362923494520816	0.164170101537959
A12	2	0.351462752588844	0.183271338091973
A12	2	0.338091887000816	0.19664220368
A12	2	0.320900774102857	0.208102945611973
A12	2	0.315170403136871	0.208102945611973
A12	2	0.290338795616871	0.215743440232925
A12	2	0.275057806373878	0.21765356388898
A12	2	0.263597064441905	0.21765356388898
A12	2	0.240675580576871	0.21765356388898
A12	2	0.223484467678912	0.215743440232925
A12	2	0.198652860158912	0.204282698300952
A12	2	0.175731376293878	0.198552327334966
A12	2	0.154720016084898	0.19282195636898
A12	2	0.131798532220952	0.179451090780952
A12	2	0.09550618276898	0.166080225194014
A12	2	0.063034080626939	0.156529606917007
A12	2	0.026741731174966	0.14697898864
A12	2	0	0.13265306122449
A12	3	0.479591836734694	0
A12	3	0.437418317080816	0.015833919774694
A12	3	0.412586709560816	0.034935156328708
A12	3	0.397305720317823	0.065497134814694
A12	3	0.38584497838585	0.094148989644626
A12	3	0.374384236452789	0.115160349854694
A12	3	0.368653865486803	0.124710968130612
A12	3	0.347642505277823	0.155272946616599
A12	3	0.338091887000816	0.168643812204626
A12	3	0.324721021413878	0.187745048758639
A12	3	0.309440032170884	0.197295667035646
A12	3	0.296069166582857	0.203026038001633
A12	3	0.28269830099483	0.204936161656599
A12	3	0.267417311751837	0.204936161656599
A12	3	0.250226198853878	0.204936161656599
A12	3	0.234945209610884	0.204936161656599
A12	3	0.213933849401905	0.199205790690612
A12	3	0.204383231124898	0.199205790690612
A12	3	0.171911128983946	0.189655172413605
A12	3	0.147079521463946	0.178194430481633
A12	3	0.131798532220952	0.172464059515646
A12	3	0.101236553734966	0.162913441238639
A12	3	0.064944204282993	0.153362822961633
A12	3	0.036292349451973	0.14572232834068
A12	3	0	0.142857142857143
A13	1	0.591836734693878	0
A13	1	0.548205489091701	0.020257364029388
A13	1	0.527194128882721	0.037448476927347
A13	1	0.506182768673741	0.056549713481361
A13	1	0.475620790187755	0.096662310244354
A13	1	0.450789182667755	0.12340404141932
A13	1	0.43168794611483	0.140595154318367
A13	1	0.410676585904762	0.155876143561361
A13	1	0.389665225695782	0.169247009148299
A13	1	0.372474112797823	0.174977380114286
A13	1	0.355282999899864	0.178797627425306
A13	1	0.340002010656871	0.180707751080272
A13	1	0.324721021413878	0.186438122047347
A13	1	0.30752990851483	0.188348245702313
A13	1	0.296069166582857	0.188348245702313
A13	1	0.269327435407891	0.188348245702313
A13	1	0.248316075198912	0.186438122047347
A13	1	0.225394591333878	0.184527998391293
A13	1	0.204383231124898	0.174977380114286
A13	1	0.177641499949932	0.169247009148299
A13	1	0.152809892429932	0.163516638182313
A13	1	0.133708655875918	0.157786267216327
A13	1	0.07449482256	0.142505277973333
A13	1	0.04966321504	0.132954659696327
A13	1	0	0.122448979591837
A13	2	0.602040816326531	0
A13	2	0.548205489091701	0.014526993063401
A13	2	0.517643510605714	0.037448476927347
A13	2	0.490901779430748	0.066100331758367
A13	2	0.467980295566803	0.090931939278367
A13	2	0.450789182667755	0.111943299487347
A13	2	0.429777822458775	0.131044536041361
A13	2	0.410676585904762	0.142505277973333
A13	2	0.391575349351837	0.157786267216327
A13	2	0.374384236452789	0.171157132804354
A13	2	0.362923494520816	0.178797627425306
A13	2	0.347642505277823	0.186438122047347
A13	2	0.334271639690884	0.186438122047347
A13	2	0.31135015582585	0.188348245702313
A13	2	0.292248919271837	0.188348245702313
A13	2	0.28269830099483	0.188348245702313
A13	2	0.259776817130884	0.188348245702313
A13	2	0.234945209610884	0.188348245702313
A13	2	0.206293354779864	0.184527998391293
A13	2	0.175731376293878	0.180707751080272
A13	2	0.145169397807891	0.169247009148299
A13	2	0.114607419321905	0.157786267216327
A13	2	0.072584698903946	0.15205589625034
A13	2	0.038202473106939	0.138685030662313
A13	2	0	0.122448979591837
A13	3	0.612244897959184	0
A13	3	0.561576354679728	0.012616869407347
A13	3	0.525284005227755	0.045088971549388
A13	3	0.498542274052789	0.066100331758367
A13	3	0.485171408464762	0.094752186589388
A13	3	0.460339800944762	0.113853423142313
A13	3	0.437418317080816	0.136774907007347
A13	3	0.422137327837823	0.146325525284354
A13	3	0.397305720317823	0.161606514527347
A13	3	0.38202473107483	0.17306725645932
A13	3	0.368653865486803	0.178797627425306
A13	3	0.347642505277823	0.186438122047347
A13	3	0.33236151603483	0.190258369357279
A13	3	0.317080526791837	0.192168493013333
A13	3	0.297979290237823	0.192168493013333
A13	3	0.28269830099483	0.194078616668299
A13	3	0.259776817130884	0.194078616668299
A13	3	0.233035085955918	0.188348245702313
A13	3	0.206293354779864	0.180707751080272
A13	3	0.177641499949932	0.17688750377034
A13	3	0.148989645118912	0.167336885493333
A13	3	0.122247913943946	0.161606514527347
A13	3	0.07449482256	0.150145772594286
A13	3	0.034382225797007	0.132954659696327
A13	3	0	0.122448979591837
A14	1	0.5	0
A14	1	0.45269930632381	0.012063938875646
A14	1	0.429777822458775	0.03116517542966
A14	1	0.408766462249796	0.057906906604626
A14	1	0.393485473006803	0.08464863778068
A14	1	0.380114607419864	0.107570121644626
A14	1	0.370563989142857	0.124761234542585
A14	1	0.355282999899864	0.149592842062585
A14	1	0.343822257966803	0.166783954961633
A14	1	0.33236151603483	0.182064944204626
A14	1	0.318990650447891	0.187795315170612
A14	1	0.30752990851483	0.201166180757551
A14	1	0.296069166582857	0.208806675379592
A14	1	0.28269830099483	0.214537046345578
A14	1	0.265507188096871	0.222177540967619
A14	1	0.248316075198912	0.227907911933605
A14	1	0.227304714989932	0.229818035588571
A14	1	0.210113602090884	0.229818035588571
A14	1	0.181461747260952	0.229818035588571
A14	1	0.160450387050884	0.229818035588571
A14	1	0.126068161254966	0.229818035588571
A14	1	0.093596059112925	0.220267417311565
A14	1	0.061123956971973	0.203076304413605
A14	1	0.032472102140952	0.191615562481633
A14	1	0	0.173469387755102
A14	2	0.520408163265306	0
A14	2	0.473710666532789	0.017794309841633
A14	2	0.448879059012789	0.042625917361633
A14	2	0.43168794611483	0.069367648537687
A14	2	0.414496833215782	0.098019503367619
A14	2	0.401125967628844	0.117120739921633
A14	2	0.387755102040816	0.140042223785578
A14	2	0.374384236452789	0.164873831305578
A14	2	0.36101337086585	0.180154820548571
A14	2	0.347642505277823	0.193525686136599
A14	2	0.334271639690884	0.206896551724626
A14	2	0.320900774102857	0.214537046345578
A14	2	0.30752990851483	0.225997788277551
A14	2	0.294159042927891	0.231728159243537
A14	2	0.275057806373878	0.235548406554558
A14	2	0.257866693475918	0.235548406554558
A14	2	0.23685533326585	0.235548406554558
A14	2	0.212023725746939	0.235548406554558
A14	2	0.192922489192925	0.237458530210612
A14	2	0.164270634361905	0.237458530210612
A14	2	0.127978284909932	0.237458530210612
A14	2	0.099326430078912	0.227907911933605
A14	2	0.061123956971973	0.208806675379592
A14	2	0.038202473106939	0.189705438825578
A14	2	0	0.173469387755102
A14	3	0.510204081632653	0
A14	3	0.473710666532789	0.003116517543401
A14	3	0.441238564390748	0.035588619684354
A14	3	0.420227204181769	0.06615059817034
A14	3	0.404946214938775	0.089072082034286
A14	3	0.389665225695782	0.106263194933333
A14	3	0.376294360108844	0.133004926108299
A14	3	0.362923494520816	0.150196039006259
A14	3	0.351462752588844	0.167387151905306
A14	3	0.338091887000816	0.176937770182313
A14	3	0.32854126872381	0.184578264803265
A14	3	0.31135015582585	0.197949130391293
A14	3	0.296069166582857	0.205589625012245
A14	3	0.28269830099483	0.211319995978231
A14	3	0.265507188096871	0.215140243289252
A14	3	0.255956569819864	0.215140243289252
A14	3	0.227304714989932	0.218960490600272
A14	3	0.215843973056871	0.218960490600272
A14	3	0.179551623604898	0.220870614255238
A14	3	0.152809892429932	0.220870614255238
A14	3	0.133708655875918	0.213230119634286
A14	3	0.099326430078912	0.203679501357279
A14	3	0.061123956971973	0.184578264803265
A14	3	0.032472102140952	0.169297275560272
A14	3	0	0.153061224489796
A15	1	0.612244897959184	0.001457725947211
A15	1	0.574947220267755	0
A15	1	0.536744747159728	0.009550618277007
A15	1	0.500452397707755	0.036292349451973
A15	1	0.467980295566803	0.074494822558912
A15	1	0.448879059012789	0.082135317180952
A15	1	0.422137327837823	0.105056801044898
A15	1	0.410676585904762	0.114607419321905
A15	1	0.389665225695782	0.139439026841905
A15	1	0.380114607419864	0.152809892429932
A15	1	0.362923494520816	0.173821252638912
A15	1	0.349552628933878	0.183371870915918
A15	1	0.341912134311837	0.189102241881905
A15	1	0.320900774102857	0.200562983813877
A15	1	0.305619784859864	0.204383231124898
A15	1	0.292248919271837	0.204383231124898
A15	1	0.26168694078585	0.210113602090884
A15	1	0.238765456921905	0.210113602090884
A15	1	0.221574344022857	0.210113602090884
A15	1	0.185281994570884	0.210113602090884
A15	1	0.150899768774966	0.196742736502857
A15	1	0.116517542977959	0.181461747259864
A15	1	0.080225193525986	0.164270634361905
A15	1	0.040112596762993	0.158540263395918
A15	1	0	0.154518950437007
A15	2	0.581632653061224	0
A15	2	0.529104252538775	0.018296973962449
A15	2	0.492811903086803	0.029757715894422
A15	2	0.466070171910748	0.050769076103401
A15	2	0.443148688046803	0.069870312657415
A15	2	0.424047451492789	0.085151301900408
A15	2	0.404946214938775	0.104252538453333
A15	2	0.395395596661769	0.115713280386395
A15	2	0.374384236452789	0.13863476425034
A15	2	0.362923494520816	0.157736000804354
A15	2	0.351462752588844	0.171106866392381
A15	2	0.340002010656871	0.190208102945306
A15	2	0.32854126872381	0.201668844878367
A15	2	0.31135015582585	0.20930933949932
A15	2	0.297979290237823	0.20930933949932
A15	2	0.273147682718912	0.211219463154286
A15	2	0.254046446164898	0.215039710465306
A15	2	0.234945209610884	0.216949834121361
A15	2	0.208203478435918	0.220770081431293
A15	2	0.175731376293878	0.220770081431293
A15	2	0.150899768774966	0.220770081431293
A15	2	0.108877048355918	0.203578968533333
A15	2	0.076404946214966	0.182567608324354
A15	2	0.030561978485986	0.173016990047347
A15	2	0	0.163265306122449
A15	3	0.612244897959184	0
A15	3	0.565396601990748	0.012566602995374
A15	3	0.519553634261769	0.029757715894422
A15	3	0.492811903086803	0.050769076103401
A15	3	0.466070171910748	0.067960189001361
A15	3	0.441238564390748	0.083241178244354
A15	3	0.424047451492789	0.094701920177415
A15	3	0.40303609128381	0.111893033075374
A15	3	0.387755102040816	0.129084145973333
A15	3	0.376294360108844	0.150095506182313
A15	3	0.364833618176871	0.165376495425306
A15	3	0.351462752588844	0.178747361013333
A15	3	0.338091887000816	0.195938473911292
A15	3	0.33236151603483	0.199758721222313
A15	3	0.305619784859864	0.20930933949932
A15	3	0.290338795616871	0.21312958681034
A15	3	0.267417311751837	0.218859957776326
A15	3	0.246405951542857	0.220770081431293
A15	3	0.213933849401905	0.220770081431293
A15	3	0.183371870915918	0.220770081431293
A15	3	0.154720016084898	0.218859957776326
A15	3	0.122247913943946	0.194028350256327
A15	3	0.078315069869932	0.180657484668299
A15	3	0.040112596762993	0.171106866392381
A15	3	0	0.163265306122449
A16	1	0.520408163265306	0
A16	1	0.479441037498776	0.011963406051701
A16	1	0.450789182667755	0.040615260882721
A16	1	0.433598069769796	0.067356992057687
A16	1	0.418317080526803	0.097918970543673
A16	1	0.408766462249796	0.113199959786667
A16	1	0.383934854729796	0.138031567306667
A16	1	0.366743741831837	0.151402432894694
A16	1	0.347642505277823	0.15713280386068
A16	1	0.330451392379864	0.15713280386068
A16	1	0.320900774102857	0.159042927515646
A16	1	0.299889413893878	0.159042927515646
A16	1	0.290338795616871	0.159042927515646
A16	1	0.269327435407891	0.159042927515646
A16	1	0.257866693475918	0.159042927515646
A16	1	0.244495827887891	0.159042927515646
A16	1	0.223484467678912	0.159042927515646
A16	1	0.202473107469932	0.15713280386068
A16	1	0.177641499949932	0.155222680204626
A16	1	0.156630139740952	0.15331255654966
A16	1	0.131798532220952	0.151402432894694
A16	1	0.099326430078912	0.147582185583673
A16	1	0.064944204282993	0.134211319995646
A16	1	0.02483160752	0.124660701718639
A16	1	0	0.112244897959184
A16	2	0.510204081632653	0
A16	2	0.466070171910748	0.011963406051701
A16	2	0.437418317080816	0.034884889916735
A16	2	0.422137327837823	0.063536744746667
A16	2	0.412586709560816	0.080727857645714
A16	2	0.389665225695782	0.113199959786667
A16	2	0.372474112797823	0.124660701718639
A16	2	0.35719312355483	0.136121443651701
A16	2	0.338091887000816	0.141851814617687
A16	2	0.322810897757823	0.145672061928708
A16	2	0.305619784859864	0.147582185583673
A16	2	0.292248919271837	0.149492309238639
A16	2	0.280788177339864	0.149492309238639
A16	2	0.267417311751837	0.151402432894694
A16	2	0.250226198853878	0.151402432894694
A16	2	0.233035085955918	0.151402432894694
A16	2	0.215843973056871	0.151402432894694
A16	2	0.196742736503946	0.145672061928708
A16	2	0.179551623604898	0.141851814617687
A16	2	0.152809892429932	0.136121443651701
A16	2	0.127978284909932	0.13230119634068
A16	2	0.099326430078912	0.12848094902966
A16	2	0.068764451592925	0.126570825374694
A16	2	0.038202473106939	0.117020207097687
A16	2	0	0.112244897959184
A16	3	0.530612244897959	0
A16	3	0.481351161153741	0.008143158741769
A16	3	0.454609429978776	0.034884889916735
A16	3	0.439328440735782	0.067356992057687
A16	3	0.422137327837823	0.094098723232653
A16	3	0.404946214938775	0.117020207097687
A16	3	0.387755102040816	0.134211319995646
A16	3	0.368653865486803	0.143761938272653
A16	3	0.351462752588844	0.155222680204626
A16	3	0.33618176334585	0.15713280386068
A16	3	0.318990650447891	0.162863174826667
A16	3	0.303709661204898	0.166683422137687
A16	3	0.292248919271837	0.168593545792653
A16	3	0.276967930028844	0.168593545792653
A16	3	0.26168694078585	0.166683422137687
A16	3	0.244495827887891	0.162863174826667
A16	3	0.231124962299864	0.162863174826667
A16	3	0.206293354779864	0.159042927515646
A16	3	0.181461747260952	0.15331255654966
A16	3	0.156630139740952	0.149492309238639
A16	3	0.133708655875918	0.143761938272653
A16	3	0.105056801045986	0.143761938272653
A16	3	0.066854327937959	0.134211319995646
A16	3	0.030561978485986	0.122750578063673
A16	3	0	0.112244897959184
A17	1	0.459183673469388	0
A17	1	0.420227204181769	0.015079923595102
A17	1	0.395395596661769	0.032271036493061
A17	1	0.38202473107483	0.060922891324082
A17	1	0.368653865486803	0.081934251533061
A17	1	0.351462752588844	0.101035488087075
A17	1	0.33618176334585	0.114406353674014
A17	1	0.324721021413878	0.122046848296054
A17	1	0.30752990851483	0.137327837539048
A17	1	0.299889413893878	0.141148084850068
A17	1	0.28269830099483	0.14496833216
A17	1	0.267417311751837	0.14878857947102
A17	1	0.255956569819864	0.14878857947102
A17	1	0.240675580576871	0.14878857947102
A17	1	0.227304714989932	0.14878857947102
A17	1	0.217754096712925	0.150698703127075
A17	1	0.194832612847891	0.150698703127075
A17	1	0.179551623604898	0.150698703127075
A17	1	0.162360510706939	0.150698703127075
A17	1	0.139439026841905	0.150698703127075
A17	1	0.110787172011973	0.143058208505034
A17	1	0.087865688146939	0.135417713884082
A17	1	0.055393586005986	0.125867095607075
A17	1	0.02865185483102	0.112496230019048
A17	1	0	0.102040816326531
A17	2	0.5	0
A17	2	0.456519553633741	0.011259676284082
A17	2	0.43168794611483	0.036091283804082
A17	2	0.410676585904762	0.053282396702041
A17	2	0.393485473006803	0.070473509601088
A17	2	0.374384236452789	0.095305117121089
A17	2	0.359103247209796	0.106765859053061
A17	2	0.340002010656871	0.116316477330068
A17	2	0.32854126872381	0.122046848296054
A17	2	0.313260279480816	0.125867095607075
A17	2	0.296069166582857	0.125867095607075
A17	2	0.280788177339864	0.127777219262041
A17	2	0.275057806373878	0.125867095607075
A17	2	0.257866693475918	0.127777219262041
A17	2	0.240675580576871	0.127777219262041
A17	2	0.225394591333878	0.127777219262041
A17	2	0.210113602090884	0.127777219262041
A17	2	0.191012365536871	0.127777219262041
A17	2	0.171911128983946	0.127777219262041
A17	2	0.148989645118912	0.127777219262041
A17	2	0.126068161254966	0.127777219262041
A17	2	0.09550618276898	0.118226600985034
A17	2	0.066854327937959	0.112496230019048
A17	2	0.040112596762993	0.106765859053061
A17	2	0	0.102040816326531
A17	3	0.5	0
A17	3	0.454609429978776	0.010606212928435
A17	3	0.429777822458775	0.033527696793469
A17	3	0.410676585904762	0.060269427968435
A17	3	0.397305720317823	0.083190911832381
A17	3	0.376294360108844	0.100382024731429
A17	3	0.364833618176871	0.108022519352381
A17	3	0.340002010656871	0.117573137629388
A17	3	0.324721021413878	0.119483261284354
A17	3	0.305619784859864	0.121393384940408
A17	3	0.292248919271837	0.121393384940408
A17	3	0.278878053684898	0.123303508595374
A17	3	0.265507188096871	0.123303508595374
A17	3	0.255956569819864	0.125213632251429
A17	3	0.240675580576871	0.125213632251429
A17	3	0.225394591333878	0.125213632251429
A17	3	0.208203478435918	0.125213632251429
A17	3	0.198652860158912	0.125213632251429
A17	3	0.170001005327891	0.121393384940408
A17	3	0.147079521463946	0.121393384940408
A17	3	0.122247913943946	0.119483261284354
A17	3	0.097416306423946	0.111842766663401
A17	3	0.066854327937959	0.102292148386395
A17	3	0.030561978485986	0.092741530109388
A17	3	0	0.091836734693878
A18	1	0.520408163265306	0
A18	1	0.47753091384381	0.013370865588027
A18	1	0.454609429978776	0.042022720417959
A18	1	0.42786769880381	0.07067457524898
A18	1	0.408766462249796	0.087865688146939
A18	1	0.393485473006803	0.101236553734966
A18	1	0.37820448376381	0.118427666632925
A18	1	0.35719312355483	0.135618779531973
A18	1	0.343822257966803	0.147079521463946
A18	1	0.33236151603483	0.152809892429932
A18	1	0.320900774102857	0.166180758017959
A18	1	0.309440032170884	0.173821252638912
A18	1	0.299889413893878	0.179551623604898
A18	1	0.28269830099483	0.187192118226939
A18	1	0.273147682718912	0.189102241881905
A18	1	0.252136322508844	0.192922489192925
A18	1	0.231124962299864	0.196742736503946
A18	1	0.212023725746939	0.198652860158912
A18	1	0.191012365536871	0.204383231124898
A18	1	0.177641499949932	0.204383231124898
A18	1	0.150899768774966	0.210113602090884
A18	1	0.106966924700952	0.210113602090884
A18	1	0.07067457524898	0.206293354779864
A18	1	0.034382225797007	0.196742736503946
A18	1	0	0.193877551020408
A18	2	0.510204081632653	0
A18	2	0.464160048255782	0.017191112897959
A18	2	0.441238564390748	0.040112596762993
A18	2	0.420227204181769	0.068764451592925
A18	2	0.401125967628844	0.087865688146939
A18	2	0.38202473107483	0.105056801045986
A18	2	0.370563989142857	0.114607419321905
A18	2	0.351462752588844	0.129888408564898
A18	2	0.340002010656871	0.139439026841905
A18	2	0.322810897757823	0.150899768774966
A18	2	0.309440032170884	0.160450387050884
A18	2	0.297979290237823	0.168090881672925
A18	2	0.28651854830585	0.173821252638912
A18	2	0.275057806373878	0.179551623604898
A18	2	0.271237559062857	0.183371870915918
A18	2	0.246405951542857	0.191012365536871
A18	2	0.233035085955918	0.196742736503946
A18	2	0.208203478435918	0.198652860158912
A18	2	0.187192118226939	0.204383231124898
A18	2	0.170001005327891	0.210113602090884
A18	2	0.137528903186939	0.212023725746939
A18	2	0.112697295666939	0.208203478435918
A18	2	0.072584698903946	0.200562983813878
A18	2	0.036292349451973	0.194832612847891
A18	2	0	0.193877551020408
A18	3	0.510204081632653	0
A18	3	0.467980295566803	0.022921483863946
A18	3	0.443148688046803	0.04966321504
A18	3	0.425957575147755	0.07449482256
A18	3	0.40685633859483	0.09550618276898
A18	3	0.393485473006803	0.110787172011973
A18	3	0.374384236452789	0.131798532220952
A18	3	0.359103247209796	0.143259274152925
A18	3	0.343822257966803	0.154720016084898
A18	3	0.32854126872381	0.162360510706939
A18	3	0.315170403136871	0.171911128983946
A18	3	0.305619784859864	0.179551623604898
A18	3	0.292248919271837	0.185281994570884
A18	3	0.28269830099483	0.191012365536871
A18	3	0.267417311751837	0.196742736503946
A18	3	0.248316075198912	0.200562983813878
A18	3	0.231124962299864	0.208203478435918
A18	3	0.210113602090884	0.212023725746939
A18	3	0.189102241881905	0.213933849401905
A18	3	0.170001005327891	0.215843973056871
A18	3	0.135618779531973	0.215843973056871
A18	3	0.105056801045986	0.213933849401905
A18	3	0.07067457524898	0.206293354779864
A18	3	0.034382225797007	0.198652860158912
A18	3	0	0.193877551020408
A19	1	0.5	0
A19	1	0.454609429978776	0.011862873227755
A19	1	0.427867698803809	0.032874233436735
A19	1	0.412586709560816	0.065346335578776
A19	1	0.397305720317823	0.090177943098776
A19	1	0.380114607419864	0.105458932341769
A19	1	0.364833618176871	0.120739921584762
A19	1	0.351462752588844	0.137931034482721
A19	1	0.334271639690884	0.149391776414694
A19	1	0.326631145068844	0.157032271036735
A19	1	0.309440032170884	0.168493012968707
A19	1	0.299889413893878	0.170403136623674
A19	1	0.28269830099483	0.176133507590748
A19	1	0.271237559062857	0.178043631245714
A19	1	0.255956569819864	0.181863878556735
A19	1	0.23685533326585	0.183774002211701
A19	1	0.219664220367891	0.185684125866667
A19	1	0.200562983813878	0.187594249522721
A19	1	0.187192118226939	0.187594249522721
A19	1	0.154720016084898	0.187594249522721
A19	1	0.124158037598912	0.187594249522721
A19	1	0.097416306423946	0.181863878556735
A19	1	0.066854327937959	0.170403136623674
A19	1	0.036292349451973	0.153212023725714
A19	1	0	0.142857142857143
A19	2	0.530612244897959	0
A19	2	0.483261284809796	0.018246707550476
A19	2	0.456519553633742	0.041168191414422
A19	2	0.439328440735782	0.071730169900408
A19	2	0.422137327837823	0.098471901075374
A19	2	0.40685633859483	0.119483261284354
A19	2	0.393485473006803	0.136674374183401
A19	2	0.374384236452789	0.153865487081361
A19	2	0.364833618176871	0.161505981703401
A19	2	0.343822257966803	0.176786970946395
A19	2	0.326631145068844	0.178697094601361
A19	2	0.315170403136871	0.182517341912381
A19	2	0.301799537548844	0.190157836533333
A19	2	0.284608424650884	0.192067960189388
A19	2	0.269327435407891	0.193978083844354
A19	2	0.257866693475918	0.193978083844354
A19	2	0.231124962299864	0.193978083844354
A19	2	0.212023725746939	0.193978083844354
A19	2	0.187192118226939	0.19588820749932
A19	2	0.162360510706939	0.193978083844354
A19	2	0.133708655875918	0.193978083844354
A19	2	0.103146677389932	0.180607218256327
A19	2	0.072584698903946	0.169146476324354
A19	2	0.040112596762993	0.155775610737415
A19	2	0	0.153061224489796
A19	3	0.520408163265306	0
A19	3	0.471800542876735	0.009952749572789
A19	3	0.443148688046803	0.023323615160816
A19	3	0.420227204181769	0.048155222679728
A19	3	0.408766462249796	0.084447572132789
A19	3	0.397305720317823	0.097818437719728
A19	3	0.37820448376381	0.126470292550748
A19	3	0.366743741831837	0.141751281793741
A19	3	0.35337287624381	0.151301900070748
A19	3	0.33236151603483	0.162762642002721
A19	3	0.318990650447891	0.168493012968707
A19	3	0.303709661204898	0.172313260279728
A19	3	0.296069166582857	0.176133507590748
A19	3	0.278878053684898	0.178043631245714
A19	3	0.263597064441905	0.17995375490068
A19	3	0.248316075198912	0.181863878556735
A19	3	0.229214838644898	0.189504373177687
A19	3	0.206293354779864	0.189504373177687
A19	3	0.187192118226939	0.189504373177687
A19	3	0.162360510706939	0.189504373177687
A19	3	0.133708655875918	0.187594249522721
A19	3	0.099326430078912	0.174223383934694
A19	3	0.066854327937959	0.164672765657687
A19	3	0.036292349451973	0.151301900070748
A19	3	0	0.142857142857143
A20	1	0.591836734693878	0
A20	1	0.534834623504762	0.006936764853333
A20	1	0.506182768673741	0.020307630441361
A20	1	0.481351161153741	0.035588619684354
A20	1	0.450789182667755	0.06233035085932
A20	1	0.425957575147755	0.081431587413333
A20	1	0.408766462249796	0.098622700311293
A20	1	0.391575349351837	0.11199356589932
A20	1	0.37820448376381	0.129184678797279
A20	1	0.366743741831837	0.138735297074286
A20	1	0.347642505277823	0.154016286317279
A20	1	0.334271639690884	0.16165678093932
A20	1	0.326631145068844	0.163566904594286
A20	1	0.305619784859864	0.167387151905306
A20	1	0.299889413893878	0.167387151905306
A20	1	0.276967930028844	0.169297275560272
A20	1	0.250226198853878	0.169297275560272
A20	1	0.234945209610884	0.169297275560272
A20	1	0.210113602090884	0.169297275560272
A20	1	0.189102241881905	0.171207399216327
A20	1	0.148989645118912	0.175027646526259
A20	1	0.116517542977959	0.175027646526259
A20	1	0.091685935457959	0.171207399216327
A20	1	0.066854327937959	0.167387151905306
A20	1	0	0.153061224489796
A20	2	0.561224489795918	0
A20	2	0.523373881572789	0.003769980899048
A20	2	0.47753091384381	0.024781341108027
A20	2	0.448879059012789	0.041972454005986
A20	2	0.429777822458775	0.059163566905034
A20	2	0.404946214938775	0.076354679802993
A20	2	0.389665225695782	0.091635669045986
A20	2	0.370563989142857	0.108826781943946
A20	2	0.359103247209796	0.122197647531973
A20	2	0.343822257966803	0.137478636774966
A20	2	0.33236151603483	0.147029255051973
A20	2	0.318990650447891	0.154669749672925
A20	2	0.305619784859864	0.160400120638912
A20	2	0.292248919271837	0.164220367949932
A20	2	0.28269830099483	0.166130491605986
A20	2	0.269327435407891	0.166130491605986
A20	2	0.240675580576871	0.168040615260952
A20	2	0.229214838644898	0.168040615260952
A20	2	0.198652860158912	0.168040615260952
A20	2	0.171911128983946	0.169950738915918
A20	2	0.143259274152925	0.169950738915918
A20	2	0.112697295666939	0.169950738915918
A20	2	0.078315069869932	0.166130491605986
A20	2	0.034382225797007	0.164220367949932
A20	2	0	0.163265306122449
A20	3	0.581632653061224	0
A20	3	0.531014376193741	0.01141047552
A20	3	0.496632150396735	0.030511712074014
A20	3	0.466070171910748	0.051523072282993
A20	3	0.445058811701769	0.072534432491973
A20	3	0.425957575147755	0.091635669045986
A20	3	0.40685633859483	0.1107369056
A20	3	0.391575349351837	0.127928018497959
A20	3	0.372474112797823	0.137478636774966
A20	3	0.364833618176871	0.145119131395918
A20	3	0.345732381622857	0.162310244294966
A20	3	0.33236151603483	0.169950738915918
A20	3	0.320900774102857	0.173770986226939
A20	3	0.303709661204898	0.177591233537959
A20	3	0.288428671961905	0.18141148084898
A20	3	0.280788177339864	0.18141148084898
A20	3	0.252136322508844	0.18141148084898
A20	3	0.229214838644898	0.185231728158912
A20	3	0.206293354779864	0.187141851814966
A20	3	0.179551623604898	0.187141851814966
A20	3	0.147079521463946	0.185231728158912
A20	3	0.118427666632925	0.179501357192925
A20	3	0.078315069869932	0.175681109881905
A20	3	0.032472102140952	0.171860862571973
A20	3	0	0.163265306122449
A21	1	0.551020408163265	0
A21	1	0.504272645018776	0.006383834321633
A21	1	0.464160048255782	0.025485070875646
A21	1	0.445058811701769	0.04458630742966
A21	1	0.418317080526803	0.06941791494966
A21	1	0.404946214938775	0.099979893435646
A21	1	0.391575349351837	0.120991253644626
A21	1	0.38202473107483	0.132451995576599
A21	1	0.364833618176871	0.159193726751565
A21	1	0.35337287624381	0.172564592339592
A21	1	0.340002010656871	0.184025334271565
A21	1	0.32854126872381	0.195486076203537
A21	1	0.320900774102857	0.203126570825578
A21	1	0.303709661204898	0.216497436412517
A21	1	0.292248919271837	0.218407560068571
A21	1	0.267417311751837	0.220317683723537
A21	1	0.248316075198912	0.224137931034558
A21	1	0.227304714989932	0.226048054689524
A21	1	0.202473107469932	0.226048054689524
A21	1	0.185281994570884	0.226048054689524
A21	1	0.150899768774966	0.224137931034558
A21	1	0.110787172011973	0.224137931034558
A21	1	0.072584698903946	0.222227807379592
A21	1	0.038202473106939	0.214587312757551
A21	1	0	0.204081632653061
A21	2	0.551020408163265	0
A21	2	0.498542274052789	0.005127174022313
A21	2	0.462249924600816	0.024228410576327
A21	2	0.437418317080816	0.041419523474286
A21	2	0.416406956871837	0.070071378305306
A21	2	0.40303609128381	0.098723233135238
A21	2	0.391575349351837	0.121644717000272
A21	2	0.37820448376381	0.140745953554286
A21	2	0.364833618176871	0.157937066452245
A21	2	0.351462752588844	0.171307932040272
A21	2	0.340002010656871	0.186588921283265
A21	2	0.326631145068844	0.194229415904218
A21	2	0.315170403136871	0.205690157836191
A21	2	0.305619784859864	0.220971147079184
A21	2	0.290338795616871	0.228611641701225
A21	2	0.271237559062857	0.230521765356191
A21	2	0.252136322508844	0.232431889012245
A21	2	0.244495827887891	0.232431889012245
A21	2	0.204383231124898	0.236252136322177
A21	2	0.175731376293878	0.236252136322177
A21	2	0.148989645118912	0.236252136322177
A21	2	0.112697295666939	0.230521765356191
A21	2	0.076404946214966	0.228611641701225
A21	2	0.036292349451973	0.22670151804517
A21	2	0	0.214285714285714
A21	3	0.561224489795918	0
A21	3	0.515733386950748	0.002563587011701
A21	3	0.473710666532789	0.031215441841633
A21	3	0.450789182667755	0.048406554739592
A21	3	0.433598069769796	0.059867296672653
A21	3	0.410676585904762	0.09042927515864
A21	3	0.395395596661769	0.107620388056599
A21	3	0.37820448376381	0.132451995576599
A21	3	0.366743741831837	0.153463355785578
A21	3	0.355282999899864	0.168744345028571
A21	3	0.341912134311837	0.180205086960544
A21	3	0.338091887000816	0.184025334271565
A21	3	0.318990650447891	0.203126570825578
A21	3	0.30752990851483	0.214587312757551
A21	3	0.290338795616871	0.222227807379592
A21	3	0.275057806373878	0.224137931034558
A21	3	0.252136322508844	0.227958178345578
A21	3	0.229214838644898	0.227958178345578
A21	3	0.206293354779864	0.227958178345578
A21	3	0.189102241881905	0.227958178345578
A21	3	0.150899768774966	0.227958178345578
A21	3	0.112697295666939	0.227958178345578
A21	3	0.080225193525986	0.227958178345578
A21	3	0.038202473106939	0.216497436412517
A21	3	0	0.204081632653061
A22	1	0.520408163265306	0
A22	1	0.475620790187755	0.006987031265306
A22	1	0.448879059012789	0.045189504373333
A22	1	0.43168794611483	0.07575148285932
A22	1	0.422137327837823	0.094852719413333
A22	1	0.404946214938775	0.129234945209252
A22	1	0.393485473006803	0.152156429074286
A22	1	0.380114607419864	0.173167789283265
A22	1	0.364833618176871	0.188448778526259
A22	1	0.355282999899864	0.209460138735238
A22	1	0.345732381622857	0.215190509701224
A22	1	0.326631145068844	0.228561375289252
A22	1	0.318990650447891	0.230471498944218
A22	1	0.297979290237823	0.234291746255238
A22	1	0.280788177339864	0.236201869910204
A22	1	0.259776817130884	0.236201869910204
A22	1	0.23685533326585	0.236201869910204
A22	1	0.217754096712925	0.236201869910204
A22	1	0.191012365536871	0.236201869910204
A22	1	0.171911128983946	0.230471498944218
A22	1	0.137528903186939	0.220920880667211
A22	1	0.105056801045986	0.213280386046259
A22	1	0.078315069869932	0.207550015080272
A22	1	0.030561978485986	0.194179149492245
A22	1	0	0.183673469387755
A22	2	0.520408163265306	0
A22	2	0.488991655775782	0.03950939981932
A22	2	0.464160048255782	0.068161254649252
A22	2	0.448879059012789	0.096813109480272
A22	2	0.433598069769796	0.123554840655238
A22	2	0.416406956871837	0.142656077209252
A22	2	0.40303609128381	0.167487684729252
A22	2	0.391575349351837	0.18085855031619
A22	2	0.376294360108844	0.203780034181224
A22	2	0.366743741831837	0.220971147079184
A22	2	0.355282999899864	0.240072383633197
A22	2	0.340002010656871	0.253443249221225
A22	2	0.326631145068844	0.259173620187211
A22	2	0.309440032170884	0.264903991153197
A22	2	0.288428671961905	0.266814114808163
A22	2	0.271237559062857	0.268724238464218
A22	2	0.246405951542857	0.268724238464218
A22	2	0.223484467678912	0.268724238464218
A22	2	0.196742736503946	0.259173620187211
A22	2	0.177641499949932	0.25535337287619
A22	2	0.139439026841905	0.245802754599184
A22	2	0.106966924700952	0.234342012667211
A22	2	0.076404946214966	0.228611641701225
A22	2	0.030561978485986	0.220971147079184
A22	2	0	0.214285714285714
A22	3	0.520408163265306	0
A22	3	0.47753091384381	0.01975469990966
A22	3	0.45269930632381	0.054136925706667
A22	3	0.437418317080816	0.082788780536599
A22	3	0.425957575147755	0.113350759022585
A22	3	0.418317080526803	0.142002613853605
A22	3	0.404946214938775	0.170654468683537
A22	3	0.391575349351837	0.189755705237551
A22	3	0.376294360108844	0.206946818136599
A22	3	0.36101337086585	0.220317683723537
A22	3	0.347642505277823	0.229868302000544
A22	3	0.33618176334585	0.241329043932517
A22	3	0.318990650447891	0.250879662209524
A22	3	0.303709661204898	0.254699909520544
A22	3	0.28651854830585	0.254699909520544
A22	3	0.265507188096871	0.254699909520544
A22	3	0.252136322508844	0.254699909520544
A22	3	0.219664220367891	0.254699909520544
A22	3	0.198652860158912	0.247059414898503
A22	3	0.177641499949932	0.241329043932517
A22	3	0.139439026841905	0.233688549311565
A22	3	0.112697295666939	0.227958178345578
A22	3	0.072584698903946	0.214587312757551
A22	3	0.042022720417959	0.210767065446531
A22	3	0	0.204081632653061
A23	1	0.551020408163265	0
A23	1	0.504272645018776	0.005629838142041
A23	1	0.469890419221769	0.032371569317007
A23	1	0.448879059012789	0.061023424148027
A23	1	0.427867698803809	0.082034784357007
A23	1	0.410676585904762	0.104956268222041
A23	1	0.404946214938775	0.120237257465034
A23	1	0.38584497838585	0.137428370362993
A23	1	0.362923494520816	0.15079923595102
A23	1	0.347642505277823	0.162259977882993
A23	1	0.334271639690884	0.169900472503946
A23	1	0.318990650447891	0.177540967125986
A23	1	0.305619784859864	0.177540967125986
A23	1	0.294159042927891	0.179451090780952
A23	1	0.276967930028844	0.183271338091973
A23	1	0.26168694078585	0.185181461746939
A23	1	0.248316075198912	0.187091585402993
A23	1	0.217754096712925	0.187091585402993
A23	1	0.198652860158912	0.189001709057959
A23	1	0.175731376293878	0.185181461746939
A23	1	0.145169397807891	0.179451090780952
A23	1	0.112697295666939	0.175630843469932
A23	1	0.080225193525986	0.17181059616
A23	1	0.034382225797007	0.154619483260952
A23	1	0	0.153061224489796
A23	2	0.540816326530612	0
A23	2	0.494722026741769	0.005629838142041
A23	2	0.462249924600816	0.028551322007075
A23	2	0.441238564390748	0.049562682216054
A23	2	0.416406956871837	0.07630441339102
A23	2	0.404946214938775	0.089675278979048
A23	2	0.38584497838585	0.108776515531973
A23	2	0.368653865486803	0.127877752085986
A23	2	0.35719312355483	0.137428370362993
A23	2	0.343822257966803	0.14697898864
A23	2	0.326631145068844	0.158439730571973
A23	2	0.317080526791837	0.166080225194014
A23	2	0.301799537548844	0.17181059616
A23	2	0.294159042927891	0.173720719814966
A23	2	0.273147682718912	0.181361214437007
A23	2	0.257866693475918	0.181361214437007
A23	2	0.234945209610884	0.185181461746939
A23	2	0.217754096712925	0.187091585402993
A23	2	0.196742736503946	0.187091585402993
A23	2	0.171911128983946	0.187091585402993
A23	2	0.148989645118912	0.183271338091973
A23	2	0.110787172011973	0.177540967125986
A23	2	0.07067457524898	0.169900472503946
A23	2	0.034382225797007	0.162259977882993
A23	2	0	0.153061224489796
A23	3	0.520408163265306	0
A23	3	0.471800542876735	0.009450085453061
A23	3	0.446968935357823	0.02664119835102
A23	3	0.427867698803809	0.053382929525986
A23	3	0.404946214938775	0.078214537045986
A23	3	0.387755102040816	0.099225897254966
A23	3	0.372474112797823	0.110686639188027
A23	3	0.362923494520816	0.114506886497959
A23	3	0.351462752588844	0.135518246708027
A23	3	0.32854126872381	0.152709359605986
A23	3	0.315170403136871	0.158439730571973
A23	3	0.30752990851483	0.162259977882993
A23	3	0.296069166582857	0.16799034884898
A23	3	0.276967930028844	0.17181059616
A23	3	0.26168694078585	0.173720719814966
A23	3	0.244495827887891	0.175630843469932
A23	3	0.227304714989932	0.177540967125986
A23	3	0.208203478435918	0.177540967125986
A23	3	0.192922489192925	0.177540967125986
A23	3	0.162360510706939	0.177540967125986
A23	3	0.133708655875918	0.173720719814966
A23	3	0.103146677389932	0.169900472503946
A23	3	0.068764451592925	0.164170101537959
A23	3	0.034382225797007	0.160349854226939
A23	3	0	0.153061224489796
A24	1	0.489795918367347	0
A24	1	0.448879059012789	0.020961093797007
A24	1	0.427867698803809	0.045792701317007
A24	1	0.408766462249796	0.072534432491973
A24	1	0.395395596661769	0.091635669045986
A24	1	0.37820448376381	0.116467276565986
A24	1	0.366743741831837	0.13174826580898
A24	1	0.35337287624381	0.148939378706939
A24	1	0.340002010656871	0.166130491605986
A24	1	0.334271639690884	0.168040615260952
A24	1	0.315170403136871	0.177591233537959
A24	1	0.297979290237823	0.185231728158912
A24	1	0.28269830099483	0.189051975469932
A24	1	0.273147682718912	0.190962099124898
A24	1	0.257866693475918	0.196692470091973
A24	1	0.248316075198912	0.196692470091973
A24	1	0.219664220367891	0.198602593746939
A24	1	0.202473107469932	0.198602593746939
A24	1	0.177641499949932	0.198602593746939
A24	1	0.152809892429932	0.198602593746939
A24	1	0.126068161254966	0.198602593746939
A24	1	0.097416306423946	0.192872222780952
A24	1	0.063034080626939	0.187141851814966
A24	1	0.034382225797007	0.18141148084898
A24	1	0	0.163265306122449
A24	2	0.5	0
A24	2	0.456519553633742	0.019050970142041
A24	2	0.43168794611483	0.043882577662041
A24	2	0.414496833215782	0.070624308837007
A24	2	0.399215843972789	0.091635669045986
A24	2	0.383934854729796	0.112647029254966
A24	2	0.368653865486803	0.13174826580898
A24	2	0.359103247209796	0.143209007740952
A24	2	0.341912134311837	0.164220367949932
A24	2	0.330451392379864	0.171860862571973
A24	2	0.313260279480816	0.18141148084898
A24	2	0.305619784859864	0.183321604503946
A24	2	0.294159042927891	0.183321604503946
A24	2	0.273147682718912	0.189051975469932
A24	2	0.259776817130884	0.190962099124898
A24	2	0.244495827887891	0.192872222780952
A24	2	0.225394591333878	0.194782346435918
A24	2	0.210113602090884	0.194782346435918
A24	2	0.181461747260952	0.194782346435918
A24	2	0.160450387050884	0.194782346435918
A24	2	0.133708655875918	0.192872222780952
A24	2	0.101236553734966	0.185231728158912
A24	2	0.066854327937959	0.179501357192925
A24	2	0.030561978485986	0.173770986226939
A24	2	0	0.163265306122449
A24	3	0.479591836734694	0
A24	3	0.441238564390748	0.024781341108027
A24	3	0.416406956871837	0.043882577662041
A24	3	0.399215843972789	0.070624308837007
A24	3	0.391575349351837	0.08208505076898
A24	3	0.372474112797823	0.116467276565986
A24	3	0.362923494520816	0.13556851312
A24	3	0.347642505277823	0.152759626017959
A24	3	0.33236151603483	0.162310244294966
A24	3	0.318990650447891	0.169950738915918
A24	3	0.303709661204898	0.179501357192925
A24	3	0.292248919271837	0.183321604503946
A24	3	0.278878053684898	0.185231728158912
A24	3	0.263597064441905	0.189051975469932
A24	3	0.254046446164898	0.189051975469932
A24	3	0.233035085955918	0.190962099124898
A24	3	0.217754096712925	0.192872222780952
A24	3	0.196742736503946	0.198602593746939
A24	3	0.173821252638912	0.192872222780952
A24	3	0.164270634361905	0.192872222780952
A24	3	0.124158037598912	0.189051975469932
A24	3	0.108877048355918	0.185231728158912
A24	3	0.066854327937959	0.177591233537959
A24	3	0.040112596762993	0.173770986226939
A24	3	0	0.163265306122449
A25	1	0.459183673469388	0
A25	1	0.425957575147755	0.011460741931973
A25	1	0.399215843972789	0.040112596762993
A25	1	0.38202473107483	0.064944204282993
A25	1	0.364833618176871	0.085955564491973
A25	1	0.351462752588844	0.105056801045986
A25	1	0.338091887000816	0.122247913943946
A25	1	0.330451392379864	0.135618779531973
A25	1	0.320900774102857	0.150899768774966
A25	1	0.31135015582585	0.166180758017959
A25	1	0.297979290237823	0.185281994570884
A25	1	0.292248919271837	0.194832612847891
A25	1	0.284608424650884	0.206293354779864
A25	1	0.267417311751837	0.217754096712925
A25	1	0.255956569819864	0.227304714989932
A25	1	0.238765456921905	0.231124962299864
A25	1	0.219664220367891	0.234945209610884
A25	1	0.198652860158912	0.233035085955918
A25	1	0.175731376293878	0.231124962299864
A25	1	0.152809892429932	0.227304714989932
A25	1	0.124158037598912	0.219664220367891
A25	1	0.097416306423946	0.210113602090884
A25	1	0.064944204282993	0.204383231124898
A25	1	0.030561978485986	0.194832612847891
A25	1	0	0.193877551020408
A25	2	0.510204081632653	0
A25	2	0.467980295566803	0.01141047552
A25	2	0.437418317080816	0.03624208304
A25	2	0.420227204181769	0.062983814214966
A25	2	0.40303609128381	0.08972554539102
A25	2	0.389665225695782	0.112647029254966
A25	2	0.376294360108844	0.133658389463946
A25	2	0.362923494520816	0.148939378706939
A25	2	0.347642505277823	0.162310244294966
A25	2	0.33618176334585	0.177591233537959
A25	2	0.324721021413878	0.194782346435918
A25	2	0.313260279480816	0.206243088367891
A25	2	0.297979290237823	0.211973459334966
A25	2	0.284608424650884	0.217703830300952
A25	2	0.267417311751837	0.219613953955918
A25	2	0.250226198853878	0.219613953955918
A25	2	0.229214838644898	0.219613953955918
A25	2	0.206293354779864	0.219613953955918
A25	2	0.183371870915918	0.211973459334966
A25	2	0.160450387050884	0.208153212023946
A25	2	0.131798532220952	0.198602593746939
A25	2	0.101236553734966	0.190962099124898
A25	2	0.066854327937959	0.18141148084898
A25	2	0.02865185483102	0.171860862571973
A25	2	0	0.163265306122449
A25	3	0.479591836734694	0
A25	3	0.443148688046803	0.010807278576327
A25	3	0.410676585904762	0.035638886096327
A25	3	0.391575349351837	0.060470493616327
A25	3	0.380114607419864	0.081481853825306
A25	3	0.366743741831837	0.102493214034286
A25	3	0.35337287624381	0.12541469789932
A25	3	0.347642505277823	0.131145068865306
A25	3	0.33236151603483	0.152156429074286
A25	3	0.317080526791837	0.171257665628299
A25	3	0.30752990851483	0.184628531215238
A25	3	0.297979290237823	0.194179149492245
A25	3	0.28651854830585	0.205639891424218
A25	3	0.275057806373878	0.217100633357279
A25	3	0.259776817130884	0.222831004323265
A25	3	0.244495827887891	0.224741127978231
A25	3	0.223484467678912	0.226651251633197
A25	3	0.202473107469932	0.228561375289252
A25	3	0.179551623604898	0.226651251633197
A25	3	0.158540263395918	0.222831004323265
A25	3	0.129888408564898	0.215190509701224
A25	3	0.097416306423946	0.205639891424218
A25	3	0.066854327937959	0.192269025837279
A25	3	0.030561978485986	0.186538654871292
A25	3	0	0.183673469387755
A26	1	0.489795918367347	0
A26	1	0.45269930632381	0.010807278576327
A26	1	0.424047451492789	0.041369257062313
A26	1	0.408766462249796	0.068110988237279
A26	1	0.391575349351837	0.092942595757279
A26	1	0.376294360108844	0.112043832311293
A26	1	0.364833618176871	0.131145068865306
A26	1	0.347642505277823	0.146426058108299
A26	1	0.33618176334585	0.161707047351292
A26	1	0.322810897757823	0.171257665628299
A26	1	0.309440032170884	0.178898160249252
A26	1	0.296069166582857	0.184628531215238
A26	1	0.28269830099483	0.188448778526259
A26	1	0.276967930028844	0.188448778526259
A26	1	0.254046446164898	0.190358902181225
A26	1	0.242585704232925	0.192269025837279
A26	1	0.227304714989932	0.194179149492245
A26	1	0.202473107469932	0.194179149492245
A26	1	0.181461747260952	0.194179149492245
A26	1	0.171911128983946	0.194179149492245
A26	1	0.129888408564898	0.194179149492245
A26	1	0.101236553734966	0.194179149492245
A26	1	0.068764451592925	0.192269025837279
A26	1	0.040112596762993	0.188448778526259
A26	1	0	0.183673469387755
A26	2	0.489795918367347	0
A26	2	0.445058811701769	0.010757012164354
A26	2	0.422137327837823	0.035588619684354
A26	2	0.40685633859483	0.060420227204354
A26	2	0.389665225695782	0.079521463758367
A26	2	0.372474112797823	0.102442947622313
A26	2	0.355282999899864	0.119634060520272
A26	2	0.341912134311837	0.129184678797279
A26	2	0.326631145068844	0.134915049763265
A26	2	0.309440032170884	0.144465668040272
A26	2	0.297979290237823	0.150196039006259
A26	2	0.284608424650884	0.154016286317279
A26	2	0.276967930028844	0.157836533628299
A26	2	0.259776817130884	0.159746657283265
A26	2	0.246405951542857	0.159746657283265
A26	2	0.231124962299864	0.16165678093932
A26	2	0.217754096712925	0.163566904594286
A26	2	0.208203478435918	0.163566904594286
A26	2	0.179551623604898	0.163566904594286
A26	2	0.154720016084898	0.163566904594286
A26	2	0.126068161254966	0.163566904594286
A26	2	0.097416306423946	0.163566904594286
A26	2	0.066854327937959	0.159746657283265
A26	2	0.040112596762993	0.157836533628299
A26	2	0	0.153061224489796
A26	3	0.479591836734694	0
A26	3	0.439328440735782	0.015884186186667
A26	3	0.414496833215782	0.042625917361633
A26	3	0.397305720317823	0.067457524881633
A26	3	0.380114607419864	0.086558761435646
A26	3	0.366743741831837	0.109480245299592
A26	3	0.351462752588844	0.122851110887619
A26	3	0.338091887000816	0.134311852819592
A26	3	0.324721021413878	0.147682718407619
A26	3	0.317080526791837	0.151502965718639
A26	3	0.297979290237823	0.162963707650612
A26	3	0.288428671961905	0.166783954961633
A26	3	0.275057806373878	0.170604202271565
A26	3	0.26168694078585	0.172514325927619
A26	3	0.254046446164898	0.174424449582585
A26	3	0.231124962299864	0.176334573238639
A26	3	0.213933849401905	0.178244696893605
A26	3	0.206293354779864	0.178244696893605
A26	3	0.175731376293878	0.183975067859592
A26	3	0.152809892429932	0.183975067859592
A26	3	0.126068161254966	0.183975067859592
A26	3	0.097416306423946	0.183975067859592
A26	3	0.072584698903946	0.183975067859592
A26	3	0.032472102140952	0.180154820548571
A26	3	0	0.173469387755102
A27	1	0.602040816326531	0
A27	1	0.544385241781769	0.003015984719456
A27	1	0.508092892329796	0.016386850306395
A27	1	0.479441037498775	0.031667839549388
A27	1	0.458429677289796	0.050769076103401
A27	1	0.43168794611483	0.067960189001361
A27	1	0.414496833215782	0.090881672866395
A27	1	0.399215843972789	0.108072785764354
A27	1	0.380114607419864	0.125263898663401
A27	1	0.374384236452789	0.132904393284354
A27	1	0.351462752588844	0.152005629838367
A27	1	0.33618176334585	0.167286619081361
A27	1	0.320900774102857	0.178747361013333
A27	1	0.305619784859864	0.180657484668299
A27	1	0.288428671961905	0.182567608324354
A27	1	0.273147682718912	0.182567608324354
A27	1	0.255956569819864	0.182567608324354
A27	1	0.227304714989932	0.178747361013333
A27	1	0.210113602090884	0.174927113702313
A27	1	0.171911128983946	0.16346637177034
A27	1	0.139439026841905	0.153915753493333
A27	1	0.105056801045986	0.142455011561361
A27	1	0.078315069869932	0.127174022318367
A27	1	0.038202473106939	0.111893033075374
A27	1	0	0.091836734693878
A27	2	0.591836734693878	0.009098220569252
A27	2	0.534834623504762	0
A27	2	0.502362521362721	0.011460741931973
A27	2	0.471800542876735	0.02865185483102
A27	2	0.443148688046803	0.051573338694966
A27	2	0.424047451492789	0.07067457524898
A27	2	0.40303609128381	0.087865688146939
A27	2	0.389665225695782	0.103146677389932
A27	2	0.372474112797823	0.1241580376
A27	2	0.362923494520816	0.135618779531973
A27	2	0.341912134311837	0.158540263395918
A27	2	0.330451392379864	0.166180758017959
A27	2	0.313260279480816	0.175731376294966
A27	2	0.297979290237823	0.177641499949932
A27	2	0.28651854830585	0.177641499949932
A27	2	0.26168694078585	0.179551623604898
A27	2	0.242585704232925	0.179551623604898
A27	2	0.221574344022857	0.179551623604898
A27	2	0.192922489192925	0.171911128983946
A27	2	0.175731376293878	0.166180758017959
A27	2	0.135618779531973	0.152809892429932
A27	2	0.105056801045986	0.139439026842993
A27	2	0.066854327937959	0.127978284909932
A27	2	0.036292349451973	0.110787172011973
A27	2	0	0.090730873630476
A27	3	0.591836734693878	0
A27	3	0.534834623504762	0.000452397707755
A27	3	0.500452397707755	0.015733386950748
A27	3	0.475620790187755	0.032924499848708
A27	3	0.446968935357823	0.055845983713742
A27	3	0.427867698803809	0.074947220267755
A27	3	0.416406956871837	0.088318085854694
A27	3	0.397305720317823	0.097868704131701
A27	3	0.374384236452789	0.120790187996735
A27	3	0.359103247209796	0.137981300894694
A27	3	0.345732381622857	0.149442042826667
A27	3	0.330451392379864	0.162812908414694
A27	3	0.320900774102857	0.170453403035646
A27	3	0.297979290237823	0.174273650346667
A27	3	0.28269830099483	0.176183774002721
A27	3	0.26168694078585	0.176183774002721
A27	3	0.240675580576871	0.170453403035646
A27	3	0.221574344022857	0.162812908414694
A27	3	0.192922489192925	0.153262290137687
A27	3	0.166180758017959	0.145621795516735
A27	3	0.143259274152925	0.134161053583673
A27	3	0.106966924700952	0.124610435306667
A27	3	0.080225193525986	0.113149693374694
A27	3	0.042022720417959	0.09404845682068
A27	3	0	0.081632653061225
A28	1	0.540816326530612	0
A28	1	0.492811903086803	0.01774404342966
A28	1	0.467980295566803	0.044485774605714
A28	1	0.446968935357823	0.073137629435646
A28	1	0.43168794611483	0.099879360611701
A28	1	0.418317080526803	0.126621091786667
A28	1	0.40303609128381	0.143812204684626
A28	1	0.38202473107483	0.159093193927619
A28	1	0.372474112797823	0.176284306826667
A28	1	0.351462752588844	0.187745048758639
A28	1	0.341912134311837	0.193475419724626
A28	1	0.318990650447891	0.193475419724626
A28	1	0.305619784859864	0.201115914345578
A28	1	0.290338795616871	0.199205790690612
A28	1	0.273147682718912	0.199205790690612
A28	1	0.265507188096871	0.197295667035646
A28	1	0.23685533326585	0.193475419724626
A28	1	0.212023725746939	0.19156529606966
A28	1	0.192922489192925	0.189655172413605
A28	1	0.162360510706939	0.185834925102585
A28	1	0.143259274152925	0.185834925102585
A28	1	0.103146677389932	0.178194430481633
A28	1	0.072584698903946	0.16673368854966
A28	1	0.036292349451973	0.155272946616599
A28	1	0	0.142857142857143
A28	2	0.540816326530612	0
A28	2	0.500452397707755	0.028551322007075
A28	2	0.479441037498775	0.053382929525986
A28	2	0.458429677289796	0.087765155322993
A28	2	0.445058811701769	0.120237257465034
A28	2	0.427867698803809	0.14315874132898
A28	2	0.40685633859483	0.158439730571973
A28	2	0.391575349351837	0.173720719814966
A28	2	0.376294360108844	0.183271338091973
A28	2	0.355282999899864	0.189001709057959
A28	2	0.340002010656871	0.189001709057959
A28	2	0.322810897757823	0.189001709057959
A28	2	0.303709661204898	0.189001709057959
A28	2	0.28651854830585	0.189001709057959
A28	2	0.269327435407891	0.189001709057959
A28	2	0.26168694078585	0.189001709057959
A28	2	0.233035085955918	0.190911832712925
A28	2	0.212023725746939	0.190911832712925
A28	2	0.189102241881905	0.190911832712925
A28	2	0.164270634361905	0.190911832712925
A28	2	0.135618779531973	0.189001709057959
A28	2	0.101236553734966	0.181361214437007
A28	2	0.063034080626939	0.166080225194014
A28	2	0.036292349451973	0.152709359605986
A28	2	0	0.13265306122449
A28	3	0.520408163265306	0
A28	3	0.479441037498775	0.013923796119728
A28	3	0.450789182667755	0.044485774605714
A28	3	0.439328440735782	0.075047753091701
A28	3	0.424047451492789	0.109429978887619
A28	3	0.40685633859483	0.130441339097687
A28	3	0.389665225695782	0.147632451995646
A28	3	0.370563989142857	0.155272946616599
A28	3	0.35719312355483	0.172464059515646
A28	3	0.341912134311837	0.183924801447619
A28	3	0.326631145068844	0.187745048758639
A28	3	0.309440032170884	0.189655172413605
A28	3	0.294159042927891	0.19156529606966
A28	3	0.278878053684898	0.19156529606966
A28	3	0.265507188096871	0.19156529606966
A28	3	0.254046446164898	0.19156529606966
A28	3	0.227304714989932	0.19156529606966
A28	3	0.206293354779864	0.19156529606966
A28	3	0.183371870915918	0.189655172413605
A28	3	0.168090881672925	0.183924801447619
A28	3	0.129888408564898	0.183924801447619
A28	3	0.097416306423946	0.180104554136599
A28	3	0.063034080626939	0.172464059515646
A28	3	0.034382225797007	0.157183070272653
A28	3	0	0.142857142857143
A29	1	0.5	0
A29	1	0.466070171910748	0.029807982306395
A29	1	0.441238564390748	0.046999095204354
A29	1	0.414496833215782	0.066100331758367
A29	1	0.393485473006803	0.083291444656327
A29	1	0.376294360108844	0.089021815622313
A29	1	0.35337287624381	0.09857243389932
A29	1	0.33618176334585	0.108123052176326
A29	1	0.324721021413878	0.111943299487347
A29	1	0.30752990851483	0.12340404141932
A29	1	0.301799537548844	0.12722428873034
A29	1	0.284608424650884	0.129134412385306
A29	1	0.271237559062857	0.132954659696327
A29	1	0.257866693475918	0.140595154318367
A29	1	0.244495827887891	0.144415401628299
A29	1	0.231124962299864	0.14823564893932
A29	1	0.217754096712925	0.15205589625034
A29	1	0.196742736503946	0.155876143561361
A29	1	0.177641499949932	0.157786267216327
A29	1	0.156630139740952	0.161606514527347
A29	1	0.124158037598912	0.163516638182313
A29	1	0.099326430078912	0.157786267216327
A29	1	0.061123956971973	0.14823564893932
A29	1	0.02865185483102	0.134864783351293
A29	1	0	0.122448979591837
A29	2	0.5	0
A29	2	0.456519553633742	0.011913139639728
A29	2	0.43168794611483	0.029104252538776
A29	2	0.40303609128381	0.042475118125714
A29	2	0.383934854729796	0.055845983713742
A29	2	0.364833618176871	0.069216849301769
A29	2	0.345732381622857	0.078767467577687
A29	2	0.330451392379864	0.082587714888708
A29	2	0.315170403136871	0.088318085854694
A29	2	0.301799537548844	0.09404845682068
A29	2	0.28651854830585	0.099778827787755
A29	2	0.275057806373878	0.103599075097687
A29	2	0.263597064441905	0.105509198753742
A29	2	0.255956569819864	0.107419322408708
A29	2	0.240675580576871	0.113149693374694
A29	2	0.231124962299864	0.113149693374694
A29	2	0.206293354779864	0.116969940685714
A29	2	0.189102241881905	0.11888006434068
A29	2	0.168090881672925	0.11888006434068
A29	2	0.147079521463946	0.11888006434068
A29	2	0.129888408564898	0.11888006434068
A29	2	0.09550618276898	0.113149693374694
A29	2	0.063034080626939	0.105509198753742
A29	2	0.026741731174966	0.090228209510748
A29	2	0	0.081632653061225
A29	3	0.5	0
A29	3	0.458429677289796	0.010656479340408
A29	3	0.429777822458775	0.025937468583401
A29	3	0.40685633859483	0.037398210515374
A29	3	0.387755102040816	0.045038705137415
A29	3	0.36101337086585	0.062229818035374
A29	3	0.343822257966803	0.071780436312381
A29	3	0.330451392379864	0.081331054589388
A29	3	0.317080526791837	0.085151301900408
A29	3	0.297979290237823	0.092791796521361
A29	3	0.284608424650884	0.094701920177415
A29	3	0.276967930028844	0.098522167487347
A29	3	0.269327435407891	0.102342414798367
A29	3	0.254046446164898	0.108072785764354
A29	3	0.238765456921905	0.115713280386395
A29	3	0.225394591333878	0.123353775007347
A29	3	0.219664220367891	0.123353775007347
A29	3	0.191012365536871	0.127174022318367
A29	3	0.170001005327891	0.129084145973333
A29	3	0.154720016084898	0.132904393284354
A29	3	0.122247913943946	0.132904393284354
A29	3	0.091685935457959	0.125263898663401
A29	3	0.07067457524898	0.121443651352381
A29	3	0.040112596762993	0.111893033075374
A29	3	0	0.091836734693878
A30	1	0.5	0
A30	1	0.454609429978776	0.005629838142041
A30	1	0.43168794611483	0.030461445662041
A30	1	0.412586709560816	0.062933547802993
A30	1	0.40303609128381	0.095405649945034
A30	1	0.391575349351837	0.124057504774966
A30	1	0.376294360108844	0.141248617674014
A30	1	0.36101337086585	0.158439730571973
A30	1	0.343822257966803	0.169900472503946
A30	1	0.32854126872381	0.179451090780952
A30	1	0.31135015582585	0.181361214437007
A30	1	0.297979290237823	0.181361214437007
A30	1	0.284608424650884	0.183271338091973
A30	1	0.275057806373878	0.183271338091973
A30	1	0.252136322508844	0.185181461746939
A30	1	0.234945209610884	0.185181461746939
A30	1	0.221574344022857	0.185181461746939
A30	1	0.196742736503946	0.181361214437007
A30	1	0.179551623604898	0.177540967125986
A30	1	0.150899768774966	0.169900472503946
A30	1	0.126068161254966	0.166080225194014
A30	1	0.097416306423946	0.160349854226939
A30	1	0.076404946214966	0.154619483260952
A30	1	0.036292349451973	0.14697898864
A30	1	0	0.13265306122449
A30	2	0.510204081632653	0
A30	2	0.462249924600816	0.009450085453061
A30	2	0.443148688046803	0.038101940282993
A30	2	0.427867698803809	0.07630441339102
A30	2	0.414496833215782	0.104956268222041
A30	2	0.401125967628844	0.12214738112
A30	2	0.383934854729796	0.145068864983946
A30	2	0.370563989142857	0.154619483260952
A30	2	0.349552628933878	0.16799034884898
A30	2	0.33236151603483	0.173720719814966
A30	2	0.315170403136871	0.175630843469932
A30	2	0.305619784859864	0.175630843469932
A30	2	0.288428671961905	0.177540967125986
A30	2	0.275057806373878	0.177540967125986
A30	2	0.257866693475918	0.177540967125986
A30	2	0.246405951542857	0.177540967125986
A30	2	0.229214838644898	0.177540967125986
A30	2	0.200562983813878	0.16799034884898
A30	2	0.177641499949932	0.164170101537959
A30	2	0.154720016084898	0.160349854226939
A30	2	0.133708655875918	0.15079923595102
A30	2	0.101236553734966	0.145068864983946
A30	2	0.072584698903946	0.137428370362993
A30	2	0.036292349451973	0.131697999397007
A30	2	0	0.13265306122449
A30	3	0.5	0
A30	3	0.456519553633741	0.011360209108027
A30	3	0.427867698803809	0.032371569317007
A30	3	0.416406956871837	0.062933547802993
A30	3	0.399215843972789	0.09349552628898
A30	3	0.389665225695782	0.112596762842993
A30	3	0.376294360108844	0.139338494017959
A30	3	0.359103247209796	0.154619483260952
A30	3	0.341912134311837	0.166080225194014
A30	3	0.334271639690884	0.169900472503946
A30	3	0.309440032170884	0.17181059616
A30	3	0.296069166582857	0.173720719814966
A30	3	0.28269830099483	0.173720719814966
A30	3	0.271237559062857	0.173720719814966
A30	3	0.250226198853878	0.173720719814966
A30	3	0.234945209610884	0.173720719814966
A30	3	0.215843973056871	0.173720719814966
A30	3	0.204383231124898	0.17181059616
A30	3	0.183371870915918	0.166080225194014
A30	3	0.152809892429932	0.156529606917007
A30	3	0.126068161254966	0.152709359605986
A30	3	0.101236553734966	0.14697898864
A30	3	0.07449482256	0.141248617674014
A30	3	0.038202473106939	0.135518246708027
A30	3	0	0.13265306122449
A31	1	0.642857142857143	0
A31	1	0.588318085854694	0.001055594651429
A31	1	0.548205489091701	0.031617573137415
A31	1	0.517643510605714	0.056449180657415
A31	1	0.490901779430748	0.075550417211429
A31	1	0.467980295566803	0.100382024731429
A31	1	0.448879059012789	0.121393384940408
A31	1	0.427867698803809	0.142404745149388
A31	1	0.410676585904762	0.151955363426395
A31	1	0.387755102040816	0.163416105358367
A31	1	0.368653865486803	0.163416105358367
A31	1	0.351462752588844	0.163416105358367
A31	1	0.334271639690884	0.163416105358367
A31	1	0.317080526791837	0.161505981703401
A31	1	0.301799537548844	0.157685734392381
A31	1	0.280788177339864	0.155775610737415
A31	1	0.259776817130884	0.151955363426395
A31	1	0.233035085955918	0.148135116115374
A31	1	0.206293354779864	0.144314868804354
A31	1	0.177641499949932	0.132854126872381
A31	1	0.148989645118912	0.127123755906395
A31	1	0.110787172011973	0.113752890318367
A31	1	0.076404946214966	0.102292148386395
A31	1	0.030561978485986	0.077460540866395
A31	1	0	0.061224489795918
A31	2	0.622448979591837	0
A31	2	0.584497838544762	0.003619181663129
A31	2	0.546295365436735	0.020810294561088
A31	2	0.521463757916735	0.041821654770068
A31	2	0.494722026741769	0.060922891324082
A31	2	0.471800542876735	0.083844375188027
A31	2	0.445058811701769	0.102945611742041
A31	2	0.414496833215782	0.133507590228027
A31	2	0.395395596661769	0.14878857947102
A31	2	0.37820448376381	0.154518950437007
A31	2	0.359103247209796	0.160249321402993
A31	2	0.341912134311837	0.162159445059048
A31	2	0.326631145068844	0.164069568714014
A31	2	0.31135015582585	0.164069568714014
A31	2	0.292248919271837	0.160249321402993
A31	2	0.278878053684898	0.158339197748027
A31	2	0.252136322508844	0.152608826782041
A31	2	0.227304714989932	0.14878857947102
A31	2	0.204383231124898	0.146878455816054
A31	2	0.175731376293878	0.141148084850068
A31	2	0.145169397807891	0.135417713884082
A31	2	0.110787172011973	0.120136724641088
A31	2	0.076404946214966	0.108675982708027
A31	2	0.032472102140952	0.085754498844082
A31	2	0	0.071428571428571
A31	3	0.612244897959184	0
A31	3	0.557756107368707	0.011259676284082
A31	3	0.529104252538776	0.028450789183129
A31	3	0.496632150396735	0.062833014979048
A31	3	0.473710666532789	0.087664622499048
A31	3	0.45269930632381	0.108675982708027
A31	3	0.43168794611483	0.122046848296054
A31	3	0.408766462249796	0.135417713884082
A31	3	0.395395596661769	0.141148084850068
A31	3	0.370563989142857	0.14878857947102
A31	3	0.355282999899864	0.154518950437007
A31	3	0.338091887000816	0.158339197748027
A31	3	0.320900774102857	0.158339197748027
A31	3	0.305619784859864	0.158339197748027
A31	3	0.28651854830585	0.158339197748027
A31	3	0.271237559062857	0.158339197748027
A31	3	0.248316075198912	0.156429074093061
A31	3	0.227304714989932	0.152608826782041
A31	3	0.204383231124898	0.14878857947102
A31	3	0.183371870915918	0.143058208505034
A31	3	0.152809892429932	0.135417713884082
A31	3	0.106966924700952	0.122046848296054
A31	3	0.076404946214966	0.104855735398095
A31	3	0.036292349451973	0.087664622499048
A31	3	0	0.071428571428571
A32	1	0.520408163265306	0
A32	1	0.471800542876735	0.006936764853333
A32	1	0.448879059012789	0.031768372373333
A32	1	0.425957575147755	0.064240474515374
A32	1	0.408766462249796	0.085251834724354
A32	1	0.395395596661769	0.110083442244354
A32	1	0.38584497838585	0.13682517341932
A32	1	0.372474112797823	0.157836533628299
A32	1	0.362923494520816	0.171207399216327
A32	1	0.343822257966803	0.188398512114286
A32	1	0.33236151603483	0.199859254046259
A32	1	0.318990650447891	0.207499748668299
A32	1	0.305619784859864	0.211319995978231
A32	1	0.28651854830585	0.215140243289252
A32	1	0.280788177339864	0.215140243289252
A32	1	0.250226198853878	0.215140243289252
A32	1	0.229214838644898	0.215140243289252
A32	1	0.208203478435918	0.213230119634286
A32	1	0.185281994570884	0.207499748668299
A32	1	0.158540263395918	0.201769377702313
A32	1	0.129888408564898	0.194128883080272
A32	1	0.099326430078912	0.18648838845932
A32	1	0.07449482256	0.175027646526259
A32	1	0.034382225797007	0.163566904594286
A32	1	0	0.153061224489796
A32	2	0.540816326530612	0
A32	2	0.490901779430748	0.010103548808707
A32	2	0.464160048255782	0.034935156328708
A32	2	0.445058811701769	0.06740725846966
A32	2	0.42786769880381	0.094148989644626
A32	2	0.412586709560816	0.118980597164626
A32	2	0.397305720317823	0.14190208102966
A32	2	0.391575349351837	0.159093193927619
A32	2	0.372474112797823	0.185834925102585
A32	2	0.35719312355483	0.201115914345578
A32	2	0.341912134311837	0.212576656278639
A32	2	0.33618176334585	0.214486779933605
A32	2	0.315170403136871	0.220217150899592
A32	2	0.296069166582857	0.222127274555646
A32	2	0.276967930028844	0.222127274555646
A32	2	0.259776817130884	0.222127274555646
A32	2	0.234945209610884	0.220217150899592
A32	2	0.219664220367891	0.214486779933605
A32	2	0.198652860158912	0.208756408967619
A32	2	0.162360510706939	0.199205790690612
A32	2	0.135618779531973	0.19156529606966
A32	2	0.112697295666939	0.183924801447619
A32	2	0.068764451592925	0.172464059515646
A32	2	0.038202473106939	0.159093193927619
A32	2	0	0.142857142857143
A32	3	0.530612244897959	0
A32	3	0.490901779430748	0.018397506786395
A32	3	0.464160048255782	0.043229114305306
A32	3	0.443148688046803	0.079521463758367
A32	3	0.42786769880381	0.106263194933333
A32	3	0.418317080526803	0.121544184176327
A32	3	0.399215843972789	0.144465668040272
A32	3	0.38202473107483	0.167387151905306
A32	3	0.366743741831837	0.182668141148299
A32	3	0.351462752588844	0.196039006735238
A32	3	0.338091887000816	0.207499748668299
A32	3	0.324721021413878	0.211319995978231
A32	3	0.31135015582585	0.213230119634286
A32	3	0.294159042927891	0.215140243289252
A32	3	0.275057806373878	0.215140243289252
A32	3	0.254046446164898	0.215140243289252
A32	3	0.23685533326585	0.215140243289252
A32	3	0.212023725746939	0.209409872323265
A32	3	0.192922489192925	0.203679501357279
A32	3	0.170001005327891	0.197949130391293
A32	3	0.133708655875918	0.192218759425306
A32	3	0.103146677389932	0.178847893837279
A32	3	0.076404946214966	0.169297275560272
A32	3	0.042022720417959	0.157836533628299
A32	3	0	0.153061224489796
A33	1	0.438775510204082	0
A33	1	0.397305720317823	0.015984719010612
A33	1	0.376294360108844	0.042726450185578
A33	1	0.364833618176871	0.069468181361633
A33	1	0.35337287624381	0.096209912536599
A33	1	0.345732381622857	0.117221272745578
A33	1	0.334271639690884	0.136322509299592
A33	1	0.324721021413878	0.151603498542585
A33	1	0.313260279480816	0.17070473509551
A33	1	0.303709661204898	0.182165477028571
A33	1	0.290338795616871	0.189805971649524
A33	1	0.278878053684898	0.197446466271565
A33	1	0.271237559062857	0.201266713581497
A33	1	0.255956569819864	0.208907208203537
A33	1	0.242585704232925	0.212727455514558
A33	1	0.229214838644898	0.21654770282449
A33	1	0.212023725746939	0.22036795013551
A33	1	0.196742736503946	0.226098321101497
A33	1	0.177641499949932	0.231828692067483
A33	1	0.158540263395918	0.237559063034558
A33	1	0.133708655875918	0.243289434000544
A33	1	0.103146677389932	0.243289434000544
A33	1	0.066854327937959	0.243289434000544
A33	1	0.030561978485986	0.239469186689524
A33	1	0	0.23469387755102
A33	2	0.438775510204082	0
A33	2	0.399215843972789	0.015331255654966
A33	2	0.38202473107483	0.043983110485986
A33	2	0.368653865486803	0.068814718004898
A33	2	0.35719312355483	0.097466572835918
A33	2	0.345732381622857	0.110837438423946
A33	2	0.330451392379864	0.133758922287891
[truncated: 4,795 more rows]
