# Supplementary material for: Modelling human hard palate shape with Bézier curves
Source: PLoS One. 2018 Feb 15;13(2):e0191557. doi: 10.1371/journal.pone.0191557 (PMC5813942; doi:10.1371/journal.pone.0191557)
Supplement: S2 Dataset — This XZ-compressed TAB-separated file contains, for each HPP, tracing and replication (one such case per row), the tracings and best fitting Bézier curves, in the following format: name (participant ID), sex and age (participant characteristics), tracing (between 1 and 3), replication (between 0 and 99), x.start, x.end, y.start, y.end and rotation (each tracing’s original coordinates of the leftmost and rightmost points, and the rotation before normalization), lndmk.x.01 to lndmk.x.25 (the normalized x-axis coordinates of the tracing points, starting always at 0.0 and ending at 1.0; those not used in a particular tracing are NA), generation (the generation at which the best-fitting Bézier curve was found), condition (the fixed parameters as string of letters), MSE (the mean squared error of the fit between the Bézier curve and the actual tracing), angle.fixed, conc.fixed, fronting.fixed and weigth.fixed (redundant information of the fixed and free parameters, see column condition above), angle, conc, fronting and weigth (the actual values of the four parameters describing the Bézier curve that best fits the tracing in the current replication), lndmk.y.orig.01 to lndmk.y.orig.25 (the normalized y-axis coordinates of the tracing points corresponding to the lndmk.x.01 to lndmk.x.25 x-axis coordinates), lndmk.y.estim.01 to lndmk.y.estim.25 (the normalized y-axis coordinates of the best Bézier curve found for the tracing in the current replication corresponding to the lndmk.x.01 to lndmk.x.25 x-axis coordinates of the tracing points). Please note that in order to reduce the file size, we used a lower decimal accuracy, which might produce slightly different results from the ones reported in the paper. (XZ) [file pone.0191557.s002.xz]

Archive with 1 entries (1 files):
- pone.0191557.s002
